# Supplementary material for: MgAl-Layered Double Hydroxide-Coated Bio-Silica as an Adsorbent for Anionic Pollutants Removal: A Case Study of the Implementation of Sustainable Technologies
Source: Int J Mol Sci. 2024 Nov 4;25(21):11837. doi: 10.3390/ijms252111837 (PMC11546314; doi:10.3390/ijms252111837)
Supplement: Supplementary file 1 [file ijms-25-11837-s001.zip]

Archive with 1 entries (1 files):
- ijms-3286953-supplementary.pdf
